# Supplementary material for: A Network Analysis of Suicidal Cognition as a Central Node Linking Depression and Prospection Bias in University Students
Source: Behav Sci (Basel). 2026 Jun 2;16(6):893. doi: 10.3390/bs16060893 (PMC13296312; doi:10.3390/bs16060893)
Supplement: Supplementary file 1 [file behavsci-16-00893-s001.zip]

Archive with 1 entries (1 files):
- behavsci-4240038-supplementary.pdf
